# Supplementary material for: Genome‐wide analysis of bZIP gene family members in Pleurotus ostreatus, and potential roles of PobZIP3 in development and the heat stress response
Source: Microb Biotechnol. 2024 Feb 20;17(2):e14413. doi: 10.1111/1751-7915.14413 (PMC10877997; doi:10.1111/1751-7915.14413)
Supplement: Supplementary file 2 — Table S2 [file MBT2-17-e14413-s001.xlsx]

## Sheet: Sheet1
Primers used in this study.
Primer	Sequence (5′→3′)	Note
bZIP1-qF	CATATTGTCTTCCTGCGTCAC	qPCR
bZIP1-qR	TCATCCTATCCCTCAGATCCG
bZIP2-qF	GGAGAAGCGGAAGAACTTCCTG
bZIP2-qR	TGCGTGAGATACTCCACCTTCG
bZIP3-qF	TGCGTCGTTCATGCTG
bZIP3-qR	GCTCTGTCCGTTTCCTG
bZIP4-qF	TTGTGGGCAAAGGTCA
bZIP4-qR	GGAGACAGTACAACGGTAAG
bZIP5-qF	AGCCAACTCCGAAGCC
bZIP5-qR	AGTAGAACATTTGATGAGACCC
bZIP6-qF	TAAGCAAGGCAATAAACAGA
bZIP6-qR	TGGCACCGCTCATACAA
bZIP7-qF	CAGTTGCGTATCCGTTGCTTGATTC
bZIP7-qR	CTCCCATCGTCTGTTGGCTTCATC
bZIP8-qF	CATGGCTCAGCTAGTCAAGG
bZIP8-qR	CCCGACGACGAGAACA
bZIP9-qF	CCTGCTCACCCTCCCTT
bZIP9-qR	GCGGCTATGGCGAAT
bZIP10-qF	CCGAAGAACATGGCGAAGGA
bZIP10-qR	AGCTTTGCGCTTTGCTCGAT
bZIP11-qF	ACCCGAAAATTCCTAGCACTG
bZIP11-qR	CTACCCAACTCGAACGCTATC
β-tublin-F	AGGCTTTCTTGCATTGGTACACGC	Endogenous control
β-tublin-R	TATTCGCCTTCTTCCTCATCGGCA
pGBKT7-PoHSP100-F	ATGGCCATGGAGGCCGAATTCATGTCTGTTGATAATTTCGACTTTACC	Construction of pGBKT7-PoHSP100 plasmids
pGBKT7-PoHSP100-R	CCGCTGCAGGTCGACGGATCCATCCATCTCTTCAATTTCAATATCGT
pGADT7-PobZIP1-F	GCCATGGAGGCCAGTGAATTCATGTCCGAAAGGAAGAATCCG	Construction of pGADT7-PobZIPs plasmids
pGADT7-PobZIP1-R	CAGCTCGAGCTCGATGGATCCCTACGAAGCCGACGTTGATTC
pGADT7-PobZIP2-F	GCCATGGAGGCCAGTGAATTCATGACGACGACGACGACGG
pGADT7-PobZIP2-R	CAGCTCGAGCTCGATGGATCCCTAATACCCGTATCCCGACCG
pGADT7-PobZIP3-F	GCCATGGAGGCCAGTGAATTCATGGAAACCCTGCACAACATG
pGADT7-PobZIP3-R	CAGCTCGAGCTCGATGGATCCCTACAGCGCCTTGGACTTCAA
pGADT7-PobZIP4-F	GCCATGGAGGCCAGTGAATTCATGCCTGGATTAACAAGAGACCC
pGADT7-PobZIP4-R	CAGCTCGAGCTCGATGGATCCTCACGATCTAGAATATTTAGCATCGA
pGADT7-PobZIP5-F	GCCATGGAGGCCAGTGAATTCATGGCGCCTTCCAACCTACA
pGADT7-PobZIP5-R	CAGCTCGAGCTCGATGGATCCTCATGGGTCAGTGCTGATTTCC
pGADT7-PobZIP6-F	GCCATGGAGGCCAGTGAATTCATGTCACATCTCCTCTCTCAACGC
pGADT7-PobZIP6-R	CAGCTCGAGCTCGATGGATCCTTAGCAGACTTGGACTTCCCATT
pGADT7-PobZIP7-F	GCCATGGAGGCCAGTGAATTCATGCTCTCGTTCCAGCAGCA
pGADT7-PobZIP7-R	CAGCTCGAGCTCGATGGATCCTTAACCTTGTTCGGTAGTGCCA
pGADT7-PobZIP8-F	GCCATGGAGGCCAGTGAATTCATGCGGAGCGGCACGGCA
pGADT7-PobZIP8-R	CAGCTCGAGCTCGATGGATCCTTAGTCTTCGAACTGAGCGAATGG
pGADT7-PobZIP9-F	GCCATGGAGGCCAGTGAATTCATGCTTTCGTTCAAAAGTGAATCA
pGADT7-PobZIP9-R	CAGCTCGAGCTCGATGGATCCTTATGATTCTTTAGCCTTGCCCTT
pGADT7-PobZIP10-F	GCCATGGAGGCCAGTGAATTCATGGACCAAAGGCCGAAGA
pGADT7-PobZIP10-R	CAGCTCGAGCTCGATGGATCCCTAATCAATACTGTCACGGATGGACG
pGADT7-PobZIP11-F	GCCATGGAGGCCAGTGAATTCATGCTTGGCGATGATTCTCTTC
pGADT7-PobZIP11-R	CAGCTCGAGCTCGATGGATCCTTACTTCAACGCAAGGCTCTCC
pD2P-His- PoHsp100-F	CATCACGGGAGCGGCGGATCCATGTCTGTTGATAATTTCGACTTTACC	Construction of plasmids for GST-Pull down
pD2P-His- PoHsp100-R	TCGCCCTTGCTCACCAAGCTTATCCATCTCTTCAATTTCAATATCGT
pD2P-GFP-PobZIP3-F	GACAAGGGTTCTGGAGGATCCATGGAAACCCTGCACAACATG
pD2P-GFP-PobZIP3-R	TCGCCCTTGCTCACCAAGCTTCTACAGCGCCTTGGACTTCAA
OE- PobZIP3-F	ATTTCACTGACCTGGggatccATGGAAACCCTGCACAACATG	Construction of OE plasmids
OE- PobZIP3-R	TTGAAGTCCAAGGCGCTGTAGAAGCTTGGCACTGGCCGTCGT
RNAi- PobZIP3-F1	CTTTACCATCTCCTCAGATCTTTGCTAGCAACCCAACGTTCA	Construction of RNAi plasmids
RNAi- PobZIP3-R1	GGAGCTAAGCTCTAAACTAGTCCTAAAAGACGAATTAATGACCGC
RNAi- PobZIP3-F2	AATTCGTCTTTTAGGACTAGTTTGAAATTGGGGATGCGATC
RNAi- PobZIP3-R2	CATGCCAATTCTAGAGGGCCCATTGCTAGCAACCCAACGTTCA
OE- PobZIP3-C-F	GCTATTCGCCGCCGTTTCTA	Detection of OE plasmids
OE- PobZIP3-C-R	AGCAGCCTTTGGCATCGTAA
RNAi- PobZIP3-C-F	CGTCGTCGGTATCCTATG	Detection of RNAi plasmids
RNAi- PobZIP3-C-R	GCTCTAGCATTCGCCATT
hyg F	CGACAGATCCGGTCGGCATCTACTCTATTTCTT	Detection of transformants
hyg R	TCTCGTGCTTTCAGCTTCGATGTAGGAGGG
