# Supplementary material for: Genome‐wide analysis of bZIP gene family members in Pleurotus ostreatus, and potential roles of PobZIP3 in development and the heat stress response
Source: Microb Biotechnol. 2024 Feb 20;17(2):e14413. doi: 10.1111/1751-7915.14413 (PMC10877997; doi:10.1111/1751-7915.14413)
Supplement: Supplementary file 3 — Table S3 [file MBT2-17-e14413-s002.xlsx]

## Sheet: Sheet1
Table S3: DEGs to explore the biological processes
GO term	Gene ID	Protein
Response to stress	00389_001798	thioredoxin reductase
	00389_003032	Versatile peroxidase vpl1
	00389_003046	versatile peroxidase
	00389_005980	dual specificity protein kinase kns1
	00389_006761	S-adenosyl-L-methionine-dependent methyltransferase
	00389_007675	Cu/Zn-Supperoxide-dismutase superfamily
	00389_008736	versatile peroxidase precursor
	00389_009948	catalase, partial
Antioxidant activity	00389_001798	thioredoxin reductase
	00389_003032	Versatile peroxidase vpl1
	00389_003046	versatile peroxidase
	00389_003057	heme-thiolate peroxidase
	00389_003439	glutaredoxin
	00389_007675	Cu/Zn-Supperoxide-dismutase superfamily
	00389_008147	DyP-type peroxidase
	00389_008736	versatile peroxidase precursor
	00389_009948	catalase
	00389_010185	DyP-type peroxidase
Peptide receptor activity	00389_010187	a-factor receptor
	00389_010195	pheromone receptor STE3.3.4
	00389_010197	a-factor receptor
	00389_010200	B mating type pheromone receptor
Carbohydrate metabolic process	00389_000021	glycoside hydrolase
	00389_000022	glycoside hydrolase family 13 protein
	00389_000198	pectin lyase-like protein
	00389_000220	cellobiohydrolase II
	00389_000612	glycoside hydrolase
	00389_001552	alpha-glucosidase
	00389_002269	polysaccharide lyase family 8 protein
	00389_002492	glycoside hydrolase family 5 protein
	00389_003119	glycoside hydrolase family 61 protein
	00389_003169	glycoside hydrolase family 7 protein
	00389_003179	glycoside hydrolase family 61 protein
	00389_003454	carbohydrate esterase family 4 protein
	00389_003460	glycoside hydrolase family 7 protein
	00389_003893	carbohydrate esterase family 4 protein
	00389_003991	1,4-alpha-glucan branching enzyme
	00389_004014	glycoside hydrolase family 16 protein
	00389_004324	glycoside hydrolase family 16 protein
	00389_004553	Exoglucanase 1
	00389_005311	glycoside hydrolase family 28 protein
	00389_005671	Carbohydrate esterase 4 protein
	00389_005960	phosphoketolase
	00389_006933	glycoside hydrolase family 88 protein
	00389_007302	L-lactate dehydrogenase
	00389_007382	glycoside hydrolase family 61 protein
	00389_007599	N-acetyl-glucosamine-6-phosphate deacetylase
	00389_008100	Endo-1,4-beta-xylanase 5
	00389_008402	glycoside hydrolase family 35 protein
	00389_008868	glycoside hydrolase family 47 protein
	00389_009367	glycoside hydrolase family 27 protein, partial
	00389_009900	glycoside hydrolase family 12 protein
	00389_010619	Esterase/lipase/thioesterase
Oxidoreductase activity	00389_003032	Versatile peroxidase vpl1
	00389_003046	versatile peroxidase
	00389_003057	heme-thiolate peroxidase
	00389_005986	laccase
	00389_006302	POXA3b laccase small subunit
	00389_008147	DyP-type peroxidase
	00389_008204	laccase
	00389_008208	laccase
	00389_008736	versatile peroxidase precursor
	00389_009948	catalase, partial
	00389_010185	DyP-type peroxidase
